# Supplementary material for: Ideal Oscillation of a Hydrogenated Deformable Rotor in a Gigahertz Rotation–Translation Nanoconverter at Low Temperatures
Source: Sensors (Basel). 2020 Apr 1;20(7):1969. doi: 10.3390/s20071969 (PMC7181254; doi:10.3390/s20071969)
Supplement: Supplementary file 1 [file sensors-20-01969-s001.zip]

Archive with 3 entries (2 files):
- Supplementary Files/Movie 1- Z2H6-T=8K-w=90GHz-during [9.9, 10.0]ns.avi
- Supplementary Files/Movie 2- Z2H6-T=8K-w=100GHz-during [1.46, 1.66]ns.avi
- Supplementary Files/
